# Supplementary material for: SARS-CoV-2 transmission risk for common group activities and settings: a living scoping review
Source: Eur J Public Health. 2023 Nov 23;34(1):196–201. doi: 10.1093/eurpub/ckad195 (PMC10843946; doi:10.1093/eurpub/ckad195)
Supplement: ckad195_Supplementary_Data [file ckad195_supplementary_data.zip]

Archive with 9 entries (8 files):
- ckad195_Supplementary_Data/
- ckad195_Supplementary_Data/ejph-2023-07-om-0370-File004.docx
- ckad195_Supplementary_Data/ejph-2023-07-om-0370-File005.docx
- ckad195_Supplementary_Data/ejph-2023-07-om-0370-File006.docx
- ckad195_Supplementary_Data/ejph-2023-07-om-0370-File007.docx
- ckad195_Supplementary_Data/ejph-2023-07-om-0370-File008.docx
- ckad195_Supplementary_Data/ejph-2023-07-om-0370-File009.docx
- ckad195_Supplementary_Data/ejph-2023-07-om-0370-File010.docx
- ckad195_Supplementary_Data/ejph-2023-07-om-0370-File011.docx
